# Supplementary material for: Early response index: a statistic to discover potential early stage disease biomarkers
Source: BMC Bioinformatics. 2017 Jun 23;18:313. doi: 10.1186/s12859-017-1712-y (PMC5481992; doi:10.1186/s12859-017-1712-y)
Supplement: Additional file 1 — Proteins detected by different methods in different days.xlsx — This file lists all the significant features detected by various methods at different timepoints on EAE dataset. (XLSX 34.1 kb) [file 12859_2017_1712_MOESM1_ESM.xlsx]

## Sheet: ERI
Day 5			Day 7			Day 10			Day 15			Day 20			Day 25
Feature number	ERI Score		Feature number	ERI Score		Feature number	ERI Score		Feature number	ERI Score		Feature number	ERI Score		Feature number	ERI Score
89	0.101405		123	0.132382		274	0.0475266		274	0.0928476		255	0.0836579		34	0.0979476
266	0.0984324		124	0.128477		237	0.0437057		70	0.0926331		56	0.0830395		261	0.0932587
270	0.0955405		168	0.0976425					314	0.0813979		92	0.0817829		278	0.089607
147	0.0916622		259	0.0845318					250	0.0760059		57	0.081375		18	0.0893832
143	0.0911486		211	0.061816					88	0.0751109		89	0.0791579		263	0.0856114
164	0.090473								260	0.0748817		271	0.078875		75	0.0815611
290	0.0901622								247	0.0747337		14	0.0783947		184	0.0787009
300	0.0897432								38	0.068321		280	0.0764079		82	0.0714083
42	0.0866757								106	0.0658728		257	0.0754868		259	0.0610644
269	0.0817162								184	0.0586686		209	0.075125		150	0.0605022
200	0.0793649								91	0.0573151		163	0.07425		231	0.0592631
57	0.0777568								114	0.0565828		3	0.0735263		246	0.0570688
278	0.0773784								158	0.051716		93	0.0715132		151	0.054012
75	0.0763378											73	0.0713882		48	0.0522926
100	0.0723919											69	0.0699211		81	0.0511681
191	0.0722703											48	0.0652368		110	0.0502893
51	0.0721892											95	0.0651184		58	0.0475164
13	0.0677973											254	0.0637039		75	0.0467194
152	0.0675811											132	0.0634408		112	0.0457806
63	0.0669459											284	0.0607105		85	0.0453876
279	0.0656081											157	0.0605789		189	0.0453821
56	0.0651757											158	0.0590658		161	0.0448199
243	0.0648243											144	0.0572171		191	0.0440338
174	0.0646757														165	0.0398635
87	0.0642973														144	0.0393286
121	0.0633784														53	0.0362828
237	0.0628108														193	0.0351037
65	0.0616486														153	0.0334716
123	0.0615811														157	0.0332806
68	0.0599865														79	0.0318177
19	0.0592027														65	0.0310972
84	0.0591757														262	0.0310808
25	0.0588919														172	0.0302729
95	0.0547703														104	0.0296616
81	0.0537568														137	0.0241812
37	0.0506757														181	0.0230186
268	0.0489324														26	0.0226474
287	0.0481622														194	0.0226255
136	0.0438919
256	0.0415811
154	0.041527
122	0.041027
125	0.040027
313	0.0391892
90	0.0378649
252	0.0366892
230	0.0356081
55	0.035527
173	0.0349324
241	0.0338108
4	0.0336486
267	0.0334189
67	0.0333919
76	0.0333514
104	0.0327432
283	0.032473
137	0.0322432
131	0.0322297
152	0.0312568
207	0.0311351
59	0.0311081
18	0.0310946
92	0.0308514
11	0.0308108
194	0.0304865
244	0.0302568
223	0.0293243
292	0.0287973
249	0.0287838
141	0.0286351
129	0.0285405
238	0.0275811
312	0.0267973

## Sheet: SAM
Day 5			Day 7			Day 10			Day 15			Day 20			Day 25
Feature number	Significance Score		Feature number	Significance Score		Feature number	Significance Score		Feature number	Significance Score		Feature number	Significance Score		Feature number	Significance Score
167	3.88466		99	6.45231		119	4.1468		188	4.08083		95	3.9036		212	-5.8559
243	-3.38896		250	-4.83066		95	3.99764		144	2.7692		139	3.3603		83	-3.2424
225	-3.1931		126	4.77668		14	3.92879		149	2.69639		137	3.0072		246	-2.8756
121	-3.14027		153	4.59453		98	3.81646		273	2.67207		62	2.93		94	-2.8099
59	-3.01164		288	4.59453		162	3.77063		128	2.62239		163	2.8049		142	-2.693
57	-2.93993		54	4.54295		139	3.73831		200	-2.61		209	2.6691		220	-2.6308
44	-2.93984		97	4.38145		148	3.68969		230	2.5732		205	2.6002		40	-2.5805
90	-2.9101		23	4.28439		147	3.66603		265	2.47862		117	2.5853		110	-2.4295
78	-2.85768		249	-4.24692		78	3.5617		284	2.35376		14	2.538		150	-2.427
51	2.72266		154	4.07797		61	3.55031		81	2.25884		285	2.5245		75	-2.4097
267	2.7225		298	4.03649		71	3.53892		120	2.23279		283	2.3191		179	-2.3932
154	-2.62242		91	3.88846		177	3.48621		33	2.22595		257	2.248		231	-2.3534
13	2.56283		253	3.85603		72	3.41439		121	2.22546		94	2.2423		63	-2.2764
313	-2.53356		100	3.82782		193	3.3565		219	2.12709		52	2.2208		82	-2.2081
76	2.52058		70	3.82143		280	3.31837		234	1.98748		168	2.1963		278	-2.2074
252	-2.46802		223	3.77752		185	3.2018		199	1.91131		189	2.1854		261	-2.2056
268	-2.35413		284	3.7734		290	3.19306		208	1.85306		165	2.1227		34	-2.0627
67	-2.30773		218	3.74938		163	3.16042					258	-3.9847		112	3.5696
83	-2.24442		12	3.56451		266	3.14415					77	-3.3699
182	2.22676		155	3.55778		21	3.05435					101	-3.2183
25	-2.20496		48	3.54021		221	3.03908					120	-2.974
123	2.1907		305	3.53667		46	3.03018					69	-2.8425
230	-2.12722		76	3.5078		288	3.00354					116	-2.6897
87	-2.11351		107	3.49213		187	3.00126					3	-2.604
37	-2.10612		188	3.46697		125	3.00077					269	-2.5589
131	-2.10166		75	3.464		269	2.99841					223	-2.4379
144	2.08634		14	3.42468		200	2.97577					48	-2.3498
115	-2.08191		7	3.42182		86	2.96529
104	-2.02964		233	3.40758		43	2.90464
90	-2.01977		104	3.37964		15	2.89405
133	-1.92689		10	3.35258		209	2.88927
125	-1.89461		191	3.34397		306	2.87771
274	-1.89047		145	3.32054		97	2.87719
214	-1.79998		15	3.31044		60	2.866
235	-1.77943		211	-3.24246		82	2.86455
160	-1.77693		18	3.23337		284	2.85942
			316	3.23025		94	2.82684
			67	3.18622		144	2.81296
			163	3.16885		272	2.79616
			267	3.16295		142	2.78067
			19	3.14494		299	2.75636
			86	3.11926		303	2.71916
			294	3.11265		226	2.67231
			146	3.10079		173	2.66867
			292	3.07525		32	2.66164
			184	3.06604		94	2.65739
			280	3.06154		289	2.64706
			2	3.03681		186	2.64469
			66	3.03241		198	2.60373
			319	3.01657		180	2.57723
			180	3.00922		259	2.56315
			318	2.9708		271	2.55763
			125	2.95801		279	2.54902
			277	2.95492		29	2.5489
			297	2.93011		47	2.54072
			151	2.90855		16	2.51169
			65	2.89746		18	2.49468
			143	2.88914		49	2.48875
			324	2.88084		281	2.46465
			217	2.87636		135	2.45837
			282	2.86142		54	2.43027
			156	2.85654		170	2.42307
			203	2.85652		305	2.42171
			209	2.8531		211	2.40136
			157	2.8292		130	2.39907
			164	2.8272		93	2.39215
			263	2.79688		110	2.38671
			184	2.77674		202	2.36344
			59	2.77366		277	2.35925
			225	2.76246		165	2.35786
			192	2.76107		169	2.35007
			187	2.75959		83	2.34315
			16	2.7428		250	2.3369
			281	2.72849		153	2.32622
			178	2.72835		65	2.31831
			165	2.70479		31	2.3159
			62	2.70032		244	2.31282
			32	2.69396		74	2.3115
			4	2.68179		228	2.3054
			229	2.64502		172	2.29318
			279	2.63371		22	2.28242
			210	2.6283		195	2.26582
			212	2.62506		138	2.26251
			135	2.62241		160	2.24437
			303	2.61686		25	2.239
			158	2.61466		278	2.22068
			53	2.60852		62	2.21665
			161	2.60166		12	2.20514
			22	2.57935		96	2.1579
			41	2.57846		63	2.15104
			256	2.57337		298	2.14243
			258	2.56245		24	2.12715
			150	2.55406		56	2.11594
			130	2.54846		260	2.1093
			128	2.54708		1	2.10509
			108	2.54553		157	2.09172
			296	2.54356		205	2.08151
			307	2.53879		111	2.07062
			183	2.53818		210	2.06767
			13	2.51538		149	2.05668
			166	2.50019		295	2.05512
			105	2.48936		105	2.04634
			138	2.48666		218	2.04274
			168	-2.22316		103	2.03997
			123	-2.15021		149	2.03627
			124	-1.47808		133	2.03297
						33	2.0179
						265	2.01722
						112	2.00869
						257	1.99094
						251	1.99003
						126	1.9857
						235	1.98347
						291	1.97986
						268	1.97778
						264	1.976
						256	1.97296
						171	1.9708
						232	1.97016
						301	1.95355
						238	1.94295
						81	1.94261
						201	1.93226
						175	1.92637
						114	1.92061
						17	1.91887
						40	1.91404
						34	1.91082
						58	1.90354
						45	1.90283
						167	1.89582
						239	1.88019
						106	1.86469
						11	1.86329
						143	1.84436
						104	1.84425
						120	1.84128
						100	1.83721
						41	1.83459
						304	1.8267
						59	1.8195
						183	1.80502
						217	1.80439
						141	1.80376
						245	1.80131
						102	1.79811
						225	1.79214
						152	1.77284
						73	1.77132
						196	1.76452
						52	1.75759
						188	1.75593
						189	1.75002
						76	1.74667
						181	1.74458
						172	1.74442
						283	1.74304
						230	1.72699
						156	1.7172
						28	1.70488
						212	1.70394
						190	1.68079
						69	1.6772
						249	1.67589
						213	1.67115
						136	1.66965
						80	1.65842
						89	1.65202
						215	1.6361
						70	1.6332
						10	1.62529
						292	1.62372
						115	1.62055
						161	1.61913
						310	1.60291
						188	1.60239
						51	1.5901
						79	1.58881
						131	1.58651
						35	1.58459
						242	1.55006
						36	1.54454
						231	1.54435
						26	1.53932
						42	1.52816
						87	1.52587
						155	1.50729
						39	1.50306
						246	1.4945
						222	1.49398
						261	1.49254

## Sheet: Localfdr
Day 5			Day 7			Day 10			Day 15			Day 20			Day 25
Feature number	p-value		Feature number	p-value		Feature number	p-value		Feature number	p-value		Feature number	p-value		Feature number	p-value
13	2.36e-05		2	1.14e-05		1	0.000575746		128	8.25e-06		14	1.99e-05		40	4.65708e-05
37	0.000166882		4	3.11e-05		11	0.00201363		144	1.45e-05		48	0.00025456		83	4.32287e-07
44	3.53e-05		5	0.00650248		12	0.000230829		149	3.29e-06		62	5.06e-06		94	4.44062e-05
57	1.33e-05		6	0.00658965		14	2.34e-09		188	6.42e-11		69	1.11e-05		112	7.72724e-07
59	0.000137705		7	1.44e-08		15	3.41e-06		273	3.05e-05		77	8.44e-07		142	3.70911e-06
76	3.26e-05		10	1.96e-05		16	5.87e-05					95	9.35e-09		212	2.92832e-10
78	1.38e-05		12	1.29e-07		17	0.00100871					101	1.63e-07		246	0.000250568
90	2.47e-06		13	7.23e-05		18	8.56e-05					116	1.56e-05
104	0.000170169		14	2.92e-07		21	4.42e-06					117	0.000193267
121	7.35e-05		15	6.36e-07		22	9.26e-05					120	1.19e-06
154	3.77e-05		16	1.62e-06		24	0.00109252					137	9.81e-06
167	1.01e-07		17	0.000781891		25	0.000215753					139	1.52e-07
225	1.48e-06		18	1.29e-07		29	9.85e-06					163	9.06e-06
243	6.72e-07		19	5.58e-07		31	9.75e-05					209	3.96e-05
252	6.38e-05		22	3.02e-05		32	5.36e-06					223	7.87e-06
267	0.000189584		23	1.74e-09		33	0.00130059					257	0.000112274
268	0.000138609		24	0.000511969		34	0.00141194					258	1.76e-07
313	0.000125836		26	0.000388549		40	0.00125634					269	0.000145907
			29	6.34e-05		41	0.00132084					285	4.28e-05
			30	0.00366153		43	1.34e-05					3	6.21e-05
			32	1.01e-05		45	0.00165045					290	6.51e-05
			36	6.95e-05		46	1.57e-06
			37	0.00999972		47	3.03e-05
			38	0.000630549		49	0.000119056
			41	0.00012628		54	7.73e-05
			44	0.000269114		56	0.00182491
			45	0.000493164		59	0.00136448
			48	6.47e-08		60	3.46e-05
			51	0.00223142		61	8.63e-08
			53	4.69e-05		1900-03-02	0.000402651
			54	2.96e-09		63	0.000138667
			55	0.000362844		65	0.000298381
			56	0.000448771		71	3.19e-08
			58	0.000128123		72	4.57e-10
			59	2.48e-05		73	0.00261079
			62	3.38e-05		74	0.000362803
			63	0.00210958		76	0.000260266
			64	0.000424226		78	2.79e-07
			65	0.000100008		81	0.000266568
			66	2.39e-06		82	1.21e-05
			67	4.25e-07		83	0.00163776
			70	2.27e-08		86	1.85e-06
			73	0.00236122		93	0.000773916
			75	1.48e-07		94	1.08e-05
			76	1.26e-07		95	3.84e-08
			77	8.26e-05		96	0.000902771
			78	0.000444937		97	5.76e-06
			79	4.6e-05		98	1.17e-08
			80	8.24e-05		100	0.00162667
			81	0.000610856		103	0.000885205
			82	0.00151148		104	0.00293677
			86	1.18e-06		105	0.000276656
			91	1.24e-08		106	0.00276127
			95	0.00987063		94	7.8e-05
			97	3.61e-08		110	5.28e-05
			98	0.00142917		111	0.00023281
			99	2.22e-16		112	0.00122223
			100	2.71e-08		114	0.00101832
			102	0.00294448		119	1.07e-08
			103	0.00324605		125	4.7e-05
			104	5.88e-08		126	0.00166359
			105	1.56e-05		130	5.2e-05
			107	1.64e-07		133	0.00113556
			108	1.99e-05		135	0.000158781
			109	3.54e-05		138	9.86e-05
			110	0.000176165		139	1.54e-08
			111	0.0054423		141	0.000428501
			113	0.000598266		142	5.27e-07
			116	0.00100925		143	0.00165827
			118	0.00226882		144	1.26e-05
			119	0.000749228		147	1.32e-06
			120	0.00389012		148	6.82e-08
			121	0.0014307		149	0.00128494
			122	0.00011879		152	0.0023443
			123	0.00304618		153	9.01e-05
			124	0.0110063		156	0.00315136
			125	0.000123251		157	0.000740617
			126	9.46e-09		160	0.000538914
			128	0.000519403		162	2.01e-08
			129	0.00976462		163	8.18e-07
			130	8.91e-06		165	0.000371338
			131	0.00157791		167	0.0013963
			135	2.75e-05		169	0.00012584
			136	0.00765447		170	0.000114209
			137	0.00426981		171	0.0012451
			138	3.27e-05		172	0.000378865
			139	0.00187574		173	9.58e-05
			141	0.000451068		175	0.00135428
			143	7e-06		177	4.78e-08
			144	0.00399803		149	0.00205554
			145	1.98e-07		180	1.14e-05
			146	2.91e-06		181	0.00172971
			150	9.4e-05		185	6.05e-06
			151	5.06e-05		186	1.95e-05
			153	4.69e-10		187	1.16e-07
			154	9.94e-09		188	0.00151696
			155	2.17e-07		189	0.00236636
			156	1.11e-05		190	0.0031375
			157	4.13e-06		193	1.41e-07
			158	8.42e-05		195	0.000132638
			159	0.00303637		198	3.31e-05
			160	0.000310907		200	8.25e-06
			161	1.78e-05		201	0.00168459
			163	3.7e-07		202	0.000131014
			164	2.99e-06		205	0.00114893
			165	7.71e-06		209	6.19e-06
			166	2.63e-05		210	0.000637129
			167	9.57e-05		211	5.96e-05
			168	0.000785035		217	0.00202657
			169	0.000679615		218	0.00065863
			170	0.000620818		221	7.56e-06
			171	0.000598625		225	0.00220051
			172	0.00050776		226	0.00245848
			173	0.0119983		230	0.000942094
			174	6.04e-05		232	0.00107027
			178	5.65e-05		235	0.000976353
			180	1.22e-06		238	0.00085708
			182	0.00583019		239	0.00157788
			183	7.74e-05		244	2.05e-05
			184	1.85e-06		245	0.0018376
			185	0.00149928		249	0.00256765
			187	2.53e-05		250	0.00234247
			188	7.82e-08		251	0.000540622
			189	0.0099385		256	0.000779424
			158	0.00116011		257	0.00192352
			191	1.36e-06		259	6.74e-05
			192	1.85e-05		260	0.00187262
			194	0.00476944		264	0.000599218
			197	0.0066009		265	0.00128915
			198	4.88e-05		266	1.05e-06
			201	0.000411187		268	0.000766204
			202	0.000277272		269	2.37e-06
			203	1.32e-07		271	3.35e-05
			206	0.000649053		272	3.33e-06
			207	0.000914988		277	3.67e-05
			208	0.0052309		278	0.000510873
			209	3.6e-06		279	5.87e-05
			210	3.28e-05		280	3.43e-06
			211	1.23e-05		281	2.85e-05
			212	4.39e-05		284	5.93e-06
			213	0.000325999		288	7.34e-07
			214	0.00596287		289	9.31e-05
			216	0.000923323		290	6.25e-07
			217	1.63e-06		291	0.00120409
			218	8.81e-08		295	0.000784178
			220	0.000194947		298	0.000248137
			221	0.00137294		299	1.18e-05
			223	6.33e-09		301	0.00105813
			225	7.06e-06		303	4.2e-05
			227	0.0131522		304	0.00108661
			228	0.000152783		305	3.05e-05
			229	1.7e-05		306	3.73e-06
			230	9.85e-05
			231	0.000448498
			232	0.00372533
			233	1.26e-06
			234	0.000204193
			235	0.000870171
			236	7.32e-05
			237	0.00272477
			239	0.000277998
			240	0.000565939
			245	0.00222484
			246	0.00381379
			247	0.00239446
			248	0.0117468
			249	1.06e-06
			250	3.44e-08
			252	0.000411187
			253	8.42e-09
			254	0.000409288
			255	5.53e-05
			256	0.000275198
			258	8.22e-06
			260	0.00306121
			262	2.17e-05
			263	0.00027519
			264	0.00130265
			267	5.21e-06
			269	0.000163013
			270	0.00689035
			273	0.000225849
			274	0.0100467
			277	0.00134766
			278	0.0022158
			279	1.16e-05
			280	4.3e-06
			281	2.97e-05
			282	1.59e-07
			283	2.16e-05
			284	6.61e-08
			286	0.000371652
			287	0.000186223
			288	4.69e-10
			292	1.75e-05
			294	3.09e-07
			296	0.000100059
			297	2.07e-05
			298	2.08e-09
			184	1.53e-05
			300	0.00659143
			301	7.96e-05
			302	0.000336848
			303	0.000152091
			304	0.00199622
			305	6.23e-08
			306	0.000198819
			307	1.81e-05
			311	0.00954676
			312	0.00415719
			313	0.00150666
			314	0.00423385
			315	0.00694366
			316	9.82e-07
			317	8.98e-05
			318	1.35e-05
			319	7.84e-07
			323	0.00622551
			324	7.2e-06
